# Supplementary material for: ﻿Two new Clitocella species from North China revealed by phylogenetic analyses and morphological characters
Source: MycoKeys. 2022 Apr 13;88:151–70. doi: 10.3897/mycokeys.88.80068 (PMC9021152; doi:10.3897/mycokeys.88.80068)
Supplement: XML Treatment for Clitocella borealichinensis [file mycokeys.88.80068-treatment1.xml]

<!DOCTYPE tp:taxon-treatment
  PUBLIC "-//TaxonX//DTD Taxonomic Treatment Publishing DTD v0 20100105//EN" "tax-treatment-NSO.dtd">
<tp:taxon-treatment xmlns:tp="http://www.plazi.org/taxpub"><tp:treatment-meta><kwd-group><label>Taxon classification</label><kwd>
                <named-content content-type="kingdom">Fungi</named-content>
              </kwd><kwd>
                <named-content content-type="order">Agaricales</named-content>
              </kwd><kwd>
                <named-content content-type="family">Entolomataceae</named-content>
              </kwd></kwd-group><mixed-citation publication-type="journal"><person-group><name><surname>Mao</surname><given-names>Ning</given-names></name><name><surname>Lv</surname><given-names>Jing-Chong</given-names></name><name><surname>Xu</surname><given-names>Yu-Yan</given-names></name><name><surname>Zhao</surname><given-names>Tao-Yu</given-names></name><name><surname>Fan</surname><given-names>Li</given-names></name></person-group><article-title>﻿Two new <italic><tp:taxon-name><tp:taxon-name-part taxon-name-part-type="genus" reg="Clitocella">Clitocella</tp:taxon-name-part></tp:taxon-name></italic> species from North China revealed by phylogenetic analyses and morphological characters</article-title><source>MycoKeys</source><day>13</day><month>04</month><year>2022</year><volume>88</volume><fpage>151</fpage><lpage>170</lpage><pub-id pub-id-type="doi">10.3897/mycokeys.88.80068</pub-id></mixed-citation></tp:treatment-meta><tp:nomenclature><label>﻿</label><tp:taxon-name>
              <object-id xmlns:xlink="http://www.w3.org/1999/xlink" content-type="arpha" xlink:type="simple">13FE74D4-F341-5085-925E-6F2DF09CB4E3</object-id>
              <tp:taxon-name-part taxon-name-part-type="genus" reg="Clitocella">Clitocella</tp:taxon-name-part>
              <tp:taxon-name-part taxon-name-part-type="species" reg="borealichinensis">borealichinensis</tp:taxon-name-part>
              <object-id xmlns:xlink="http://www.w3.org/1999/xlink" content-type="mycobank" xlink:type="simple"> 843689</object-id>
            </tp:taxon-name><tp:taxon-authority>L. Fan &amp; N. Mao</tp:taxon-authority><tp:taxon-status xmlns:xlink="http://www.w3.org/1999/xlink" xlink:type="simple">sp. nov.</tp:taxon-status><xref ref-type="fig" rid="F3">Figs 3a</xref><xref ref-type="fig" rid="F4">, 4</xref><xref ref-type="fig" rid="F6">, 6a, b</xref></tp:nomenclature><tp:treatment-sec sec-type="etymology" id="SECID0E34BG"><title>Etymology.</title><p><italic>borealichinensis</italic>, referring to north China as the place of origin.</p></tp:treatment-sec><tp:treatment-sec sec-type="Holotype" id="SECID0EE5BG"><title>Holotype.</title><p>China. Shanxi Province, Qinshui County, Lishan Mountain, <named-content xmlns:xlink="http://www.w3.org/1999/xlink" content-type="dwc:verbatimCoordinates" xlink:type="simple"><named-content content-type="geo-json" specific-use="{&#34;type&#34;:&#34;Point&#34;,&#34;coordinates&#34;:[112.195000,35.608167]}" id="NCID0EN5BG" xlink:type="simple">35°36.49'N, 112°11.7'E</named-content></named-content>, alt. 1150m, 26 July 2021, on the ground in broad-leaved forest dominated by <italic><tp:taxon-name><tp:taxon-name-part taxon-name-part-type="genus" reg="Quercus">Quercus</tp:taxon-name-part></tp:taxon-name></italic> sp., N. Mao MNM340 (BJTC FM1781).</p><fig id="F3" position="float" orientation="portrait"><object-id xmlns:xlink="http://www.w3.org/1999/xlink" content-type="doi" xlink:type="simple">10.3897/mycokeys.88.80068.figure3</object-id><object-id xmlns:xlink="http://www.w3.org/1999/xlink" content-type="arpha" xlink:type="simple">96221169-ADAE-55E3-B1FB-A893C3FBF2A2</object-id><label>Figure 3.</label><caption><p>Basidiomata of <italic><tp:taxon-name><tp:taxon-name-part taxon-name-part-type="genus" reg="Clitocella">Clitocella</tp:taxon-name-part></tp:taxon-name></italic><bold>a</bold><italic><tp:taxon-name><tp:taxon-name-part taxon-name-part-type="genus" reg="Clitocella">Clitocella</tp:taxon-name-part><tp:taxon-name-part taxon-name-part-type="species" reg="borealichinensis">borealichinensis</tp:taxon-name-part></tp:taxon-name></italic> (BJTC FM1781, holotype) <bold>b-d</bold><italic><tp:taxon-name><tp:taxon-name-part taxon-name-part-type="genus" reg="Clitocella">Clitocella</tp:taxon-name-part><tp:taxon-name-part taxon-name-part-type="species" reg="colorata">colorata</tp:taxon-name-part></tp:taxon-name></italic> (<bold>b</bold> BJTC FM1593 <bold>c</bold> BJTC FM1952 <bold>d</bold> BJTC FM1891, holotype) Scale bars: 10 mm (<bold>a–d</bold>). Photos by JingZhong Cao</p></caption><graphic xmlns:xlink="http://www.w3.org/1999/xlink" xlink:href="mycokeys-88-151-g003.jpg" position="float" orientation="portrait" xlink:type="simple" id="oo_672113.jpg"><uri content-type="original_file" xlink:type="simple">https://binary.pensoft.net/fig/672113</uri></graphic></fig></tp:treatment-sec><tp:treatment-sec sec-type="diagnosis" id="SECID0EQAAI"><title>Diagnosis.</title><p><italic><tp:taxon-name><tp:taxon-name-part taxon-name-part-type="genus" reg="Clitocella">Clitocella</tp:taxon-name-part><tp:taxon-name-part taxon-name-part-type="species" reg="borealichinensis">borealichinensis</tp:taxon-name-part></tp:taxon-name></italic> is characterized by its clitocyboid basidiomata, globose to subglobose, occasionally broadly ellipsoid basidiospores, the absence of hymenial cystidia and clamp connection, and usually growing in broad-leaved forests. It is most similar to <italic><tp:taxon-name><tp:taxon-name-part taxon-name-part-type="genus" reg="Clitocella">C.</tp:taxon-name-part><tp:taxon-name-part taxon-name-part-type="species" reg="orientalis">orientalis</tp:taxon-name-part></tp:taxon-name></italic> but differs from it by the slightly smaller basidiospores, non-gelatinized hyphae of pileipellis and stipitipellis with pale brown to brown intracellular or parietal pigment.</p><fig id="F4" position="float" orientation="portrait"><object-id xmlns:xlink="http://www.w3.org/1999/xlink" content-type="doi" xlink:type="simple">10.3897/mycokeys.88.80068.figure4</object-id><object-id xmlns:xlink="http://www.w3.org/1999/xlink" content-type="arpha" xlink:type="simple">C8B27C26-FB94-5504-A9D0-B1F7DEC9CBE2</object-id><label>Figure 4.</label><caption><p>Microscopy of <italic><tp:taxon-name><tp:taxon-name-part taxon-name-part-type="genus" reg="Clitocella">Clitocella</tp:taxon-name-part><tp:taxon-name-part taxon-name-part-type="species" reg="borealichinensis">borealichinensis</tp:taxon-name-part></tp:taxon-name></italic><bold>a</bold> basidiospores <bold>b</bold> basidia <bold>c</bold> pileipellis. Scale bars: 5 μm (<bold>a</bold>); 10 μm (<bold>b, c</bold>). Drawings by Ning Mao.</p></caption><graphic xmlns:xlink="http://www.w3.org/1999/xlink" xlink:href="mycokeys-88-151-g004.jpg" position="float" orientation="portrait" xlink:type="simple" id="oo_672114.jpg"><uri content-type="original_file" xlink:type="simple">https://binary.pensoft.net/fig/672114</uri></graphic></fig></tp:treatment-sec><tp:treatment-sec sec-type="description" id="SECID0EOCAI"><title>Description.</title><p>Basidiomata clitocyboid, small to medium-sized. Pileus 13–50 mm wide, low convex to plane convex when young, then slightly depressed at center; surface smooth, grayish white (#f2f2f2) to pale white (#ffffff), yellowish white (#ffcd9a); margin incurved, non-striate; context thin pale white, 1.0–1.2 mm thick. Lamellae decurrent, grayish white (#f2f2f2), pale yellow (#fff3e7), crowded, edges smooth, thin and fragile, lamellulae numerous and concolorous with lamellae. Stipe 20–32 × 2–8 mm, central to eccentric, occasionally lateral, cylindrical to subcylindrical, equal or sometimes slightly tapering at base, pale white (#ffffff), smooth or tomentose, usually with white rhizomorphs. Odor unrecorded. Taste not recorded. Chemical color reaction: not reacting with KOH 3% at pileus of dried specimens.</p><p>Basidiospores [60/2/2] (3.8–)4–5(–5.5) × 3.8–4.5 μm, L<sub>m</sub> × W<sub>m</sub> = 4.61 (± 0.42) × 4.06 (± 0.18), Q = 0.95–1.25 (Q<sub>av</sub> = 1.13 ± 0.10), hyaline, globose to subglobose, occasionally broadly ellipsoid in profile view, slightly angled in polar or face view with obscure minute pustules or bumps. Basidia 17–25 × 5–6(–7) μm, clavate, hyaline, four spored, rarely two spored; sterigmata 2–4 μm long. Lamellar trama more or less regular, composed of 3–8 μm wide hyaline hyphae, subhymenium consisting of filamentous hyphal segments. Lamellae edges fertile. Pleurocystidia and cheilocystidia absent. Pileipellis a cutis composed of more or less radially, loosely arranged, non-gelatinized, smooth, cylindrical hyphae, 2–6 μm wide and with pale brown to brown intracellular or parietal pigment; terminal hyphae subcylindric, narrowly clavate, occasionally irregular, 3–5 μm wide; subcutis made up of subparallel, compactly arranged, thin-walled, hyaline, smooth, cylindrical hyphae, 3–6 μm wide; pileal trama composed of interwoven, cylindrical hyphae, 2.5–10 μm wide. Stipitipellis a cutis composed of parallel, compactly arranged, thin-walled, non-gelatinized, hyaline hyphae, 2.5–6 μm wide. Stipititrama composed of interwoven, hyaline, cylindrical hyphae, 3–10 μm wide. Caulocystidia absent. Clamp connections absent.</p></tp:treatment-sec><tp:treatment-sec sec-type="Habit" id="SECID0E2CAI"><title>Habit.</title><p>Scattered or in groups on soil in broad-leaved (<italic><tp:taxon-name><tp:taxon-name-part taxon-name-part-type="genus" reg="Quercus">Quercus</tp:taxon-name-part></tp:taxon-name></italic>) forest, Shanxi province, China.</p></tp:treatment-sec><tp:treatment-sec sec-type="material" id="SECID0EIDAI"><title>Additional specimens examined.</title><p><bold>China.</bold> Shanxi province, Xia County, alt. 970m, 7 October 2020, N. Mao MNM172 (BJTC FM1618).</p></tp:treatment-sec><tp:treatment-sec sec-type="notes" id="SECID0EQDAI"><title>Note.</title><p><italic><tp:taxon-name><tp:taxon-name-part taxon-name-part-type="genus" reg="Clitocella">Clitocella</tp:taxon-name-part><tp:taxon-name-part taxon-name-part-type="species" reg="borealichinensis">borealichinensis</tp:taxon-name-part></tp:taxon-name></italic> is easily confused with <italic><tp:taxon-name><tp:taxon-name-part taxon-name-part-type="genus" reg="Clitocella">C.</tp:taxon-name-part><tp:taxon-name-part taxon-name-part-type="species" reg="orientalis">orientalis</tp:taxon-name-part></tp:taxon-name></italic>, <italic><tp:taxon-name><tp:taxon-name-part taxon-name-part-type="genus" reg="Clitocella">C.</tp:taxon-name-part><tp:taxon-name-part taxon-name-part-type="species" reg="obscura">obscura</tp:taxon-name-part></tp:taxon-name></italic> (Pilát) Vizzini <italic>et al.</italic> and <italic><tp:taxon-name><tp:taxon-name-part taxon-name-part-type="genus" reg="Clitocella">C.</tp:taxon-name-part><tp:taxon-name-part taxon-name-part-type="species" reg="pallescens">pallescens</tp:taxon-name-part></tp:taxon-name></italic> Silva-Filho &amp; Cortez in morphology because they are all have white to grayish white pileus and decurrent lamellae. However, <italic><tp:taxon-name><tp:taxon-name-part taxon-name-part-type="genus" reg="Clitocella">C.</tp:taxon-name-part><tp:taxon-name-part taxon-name-part-type="species" reg="orientalis">orientalis</tp:taxon-name-part></tp:taxon-name></italic> differs from <italic><tp:taxon-name><tp:taxon-name-part taxon-name-part-type="genus" reg="Clitocella">C.</tp:taxon-name-part><tp:taxon-name-part taxon-name-part-type="species" reg="borealichinensis">borealichinensis</tp:taxon-name-part></tp:taxon-name></italic> by its viscid pileus and stipe when wet, gelatinized pileipellis and stipitipellis, and slightly larger basidiospores of (4–)4.5–6 × 4–5 μm (<xref ref-type="bibr" rid="B12">Jian et al. 2020</xref>). <italic><tp:taxon-name><tp:taxon-name-part taxon-name-part-type="genus" reg="Clitocella">Clitocella</tp:taxon-name-part><tp:taxon-name-part taxon-name-part-type="species" reg="obscura">obscura</tp:taxon-name-part></tp:taxon-name></italic> produce a distinctly reddish reaction when 3% KOH is placed on the pileus surface (<xref ref-type="bibr" rid="B2">Baroni 1981</xref>; as <italic><tp:taxon-name><tp:taxon-name-part taxon-name-part-type="genus" reg="Rhodocybe">Rhodocybe</tp:taxon-name-part></tp:taxon-name></italic>) while <italic><tp:taxon-name><tp:taxon-name-part taxon-name-part-type="genus" reg="Clitocella">C.</tp:taxon-name-part><tp:taxon-name-part taxon-name-part-type="species" reg="borealichinensis">borealichinensis</tp:taxon-name-part></tp:taxon-name></italic> has not that kind of reaction. <italic><tp:taxon-name><tp:taxon-name-part taxon-name-part-type="genus" reg="Clitocella">Clitocella</tp:taxon-name-part><tp:taxon-name-part taxon-name-part-type="species" reg="pallescens">pallescens</tp:taxon-name-part></tp:taxon-name></italic> differs <italic><tp:taxon-name><tp:taxon-name-part taxon-name-part-type="genus" reg="Clitocella">C.</tp:taxon-name-part><tp:taxon-name-part taxon-name-part-type="species" reg="borealichinensis">borealichinensis</tp:taxon-name-part></tp:taxon-name></italic> by its pale grey to yellowish white stipe (<xref ref-type="bibr" rid="B24">Silva-Filho et al. 2018</xref>; <xref ref-type="bibr" rid="B12">Jian et al. 2020</xref>).</p><p><italic><tp:taxon-name><tp:taxon-name-part taxon-name-part-type="genus" reg="Clitocella">Clitocella</tp:taxon-name-part><tp:taxon-name-part taxon-name-part-type="species" reg="mundula">mundula</tp:taxon-name-part></tp:taxon-name></italic> and <italic><tp:taxon-name><tp:taxon-name-part taxon-name-part-type="genus" reg="Clitocella">C.</tp:taxon-name-part><tp:taxon-name-part taxon-name-part-type="species" reg="popinalis">popinalis</tp:taxon-name-part></tp:taxon-name></italic> clustered with <italic><tp:taxon-name><tp:taxon-name-part taxon-name-part-type="genus" reg="Clitocella">C.</tp:taxon-name-part><tp:taxon-name-part taxon-name-part-type="species" reg="borealichinensis">borealichinensis</tp:taxon-name-part></tp:taxon-name></italic> in our multilocus phylogeny (Fig. <xref ref-type="fig" rid="F1">1</xref>), indicating they are phylogenetically closely related to each other. Morphologically, <italic><tp:taxon-name><tp:taxon-name-part taxon-name-part-type="genus" reg="Clitocella">C.</tp:taxon-name-part><tp:taxon-name-part taxon-name-part-type="species" reg="mundula">mundula</tp:taxon-name-part></tp:taxon-name></italic> differs from <italic><tp:taxon-name><tp:taxon-name-part taxon-name-part-type="genus" reg="Clitocella">C.</tp:taxon-name-part><tp:taxon-name-part taxon-name-part-type="species" reg="borealichinensis">borealichinensis</tp:taxon-name-part></tp:taxon-name></italic> by its yellowish gray or brown to dark smoke gray pileus and slightly larger basidiospores of (4–)4.5–6(–6.5) × 4–5 μm (<xref ref-type="bibr" rid="B12">Jian et al. 2020</xref>), <italic><tp:taxon-name><tp:taxon-name-part taxon-name-part-type="genus" reg="Clitocella">C.</tp:taxon-name-part><tp:taxon-name-part taxon-name-part-type="species" reg="popinalis">popinalis</tp:taxon-name-part></tp:taxon-name></italic> by its brown to grayish brown pileus, bigger basidiospores of 5.5–7–5–5.5 μm, and its pileus surface produces a reddish reaction in 3% KOH (<xref ref-type="bibr" rid="B2">Baroni 1981</xref>; as <italic><tp:taxon-name><tp:taxon-name-part taxon-name-part-type="genus" reg="Rhodocybe">Rhodocybe</tp:taxon-name-part></tp:taxon-name></italic>). Moreover, DNA analysis also revealed that <italic><tp:taxon-name><tp:taxon-name-part taxon-name-part-type="genus" reg="Clitocella">C.</tp:taxon-name-part><tp:taxon-name-part taxon-name-part-type="species" reg="borealichinensis">borealichinensis</tp:taxon-name-part></tp:taxon-name></italic> shared less than 91.10% similarity in <italic>tef1</italic> sequence with <italic><tp:taxon-name><tp:taxon-name-part taxon-name-part-type="genus" reg="Clitocella">C.</tp:taxon-name-part><tp:taxon-name-part taxon-name-part-type="species" reg="mundula">mundula</tp:taxon-name-part></tp:taxon-name></italic> and 91.20% similarity with <italic><tp:taxon-name><tp:taxon-name-part taxon-name-part-type="genus" reg="Clitocella">C.</tp:taxon-name-part><tp:taxon-name-part taxon-name-part-type="species" reg="popinalis">popinalis</tp:taxon-name-part></tp:taxon-name></italic>, supporting their separation.</p></tp:treatment-sec><tp:treatment-sec><!--Section generated to contain objects referenced in tp:taxon-treatment.--><fig id="F6" position="float" orientation="portrait"><object-id xmlns:xlink="http://www.w3.org/1999/xlink" content-type="doi" xlink:type="simple">10.3897/mycokeys.88.80068.figure6</object-id><object-id xmlns:xlink="http://www.w3.org/1999/xlink" content-type="arpha" xlink:type="simple">70063614-F98A-55FB-8B5B-287296308D19</object-id><label>Figure 6.</label><caption><p>Basidiospores of species in <italic><tp:taxon-name><tp:taxon-name-part taxon-name-part-type="genus" reg="Clitocella">Clitocella</tp:taxon-name-part></tp:taxon-name></italic>. <italic><tp:taxon-name><tp:taxon-name-part taxon-name-part-type="genus" reg="Clitocella">Clitocella</tp:taxon-name-part></tp:taxon-name></italic> revealed by <abbrev xmlns:xlink="http://www.w3.org/1999/xlink" xlink:title="scanning electron microscopy" id="ABBRID0EDSAI" xlink:type="simple">SEM</abbrev><bold>a, b</bold><italic><tp:taxon-name><tp:taxon-name-part taxon-name-part-type="genus" reg="Clitocella">Clitocella</tp:taxon-name-part><tp:taxon-name-part taxon-name-part-type="species" reg="borealichinensis">borealichinensis</tp:taxon-name-part></tp:taxon-name></italic><bold>c, d</bold><italic><tp:taxon-name><tp:taxon-name-part taxon-name-part-type="genus" reg="Clitocella">Clitocella</tp:taxon-name-part><tp:taxon-name-part taxon-name-part-type="species" reg="colorata">colorata</tp:taxon-name-part></tp:taxon-name></italic> Scale bars: 3 μm (<bold>a, b</bold>); 5 μm (<bold>c, d</bold>). Photos by Li Fan.</p></caption><graphic xmlns:xlink="http://www.w3.org/1999/xlink" xlink:href="mycokeys-88-151-g006.jpg" position="float" orientation="portrait" xlink:type="simple" id="oo_672116.jpg"><uri content-type="original_file" xlink:type="simple">https://binary.pensoft.net/fig/672116</uri></graphic></fig><fig id="F1" position="float" orientation="portrait"><object-id xmlns:xlink="http://www.w3.org/1999/xlink" content-type="doi" xlink:type="simple">10.3897/mycokeys.88.80068.figure1</object-id><object-id xmlns:xlink="http://www.w3.org/1999/xlink" content-type="arpha" xlink:type="simple">F6B2FCF5-FBAD-536C-BE36-8934574076D9</object-id><label>Figure 1.</label><caption><p>Phylogeny derived from Maximum Likelihood analysis of the combined nrLSU-<italic>rpb2</italic>-<italic>tef1</italic>-<italic>atp6</italic> dataset of <italic><tp:taxon-name><tp:taxon-name-part taxon-name-part-type="genus" reg="Clitocella">Clitocella</tp:taxon-name-part></tp:taxon-name></italic> and related genera in the family <tp:taxon-name><tp:taxon-name-part taxon-name-part-type="family">Entolomataceae</tp:taxon-name-part></tp:taxon-name>. <italic><tp:taxon-name><tp:taxon-name-part taxon-name-part-type="genus" reg="Clitopilopsis">Clitopilopsis</tp:taxon-name-part><tp:taxon-name-part taxon-name-part-type="species" reg="albida">albida</tp:taxon-name-part></tp:taxon-name></italic> was employed to root the tree as an outgroup. Numbers representing likelihood bootstrap support (<abbrev xmlns:xlink="http://www.w3.org/1999/xlink" xlink:title="Bootstrap" id="ABBRID0ESYBG" xlink:type="simple">BS</abbrev>≥ 70%, left) and significant Bayesian posterior probability (<abbrev xmlns:xlink="http://www.w3.org/1999/xlink" xlink:title="Bayesian Posterior Probability" id="ABBRID0EWYBG" xlink:type="simple">BPP</abbrev>≥ 0.95, right) are indicated above the nodes. New sequences are highlighted in bold.</p></caption><graphic xmlns:xlink="http://www.w3.org/1999/xlink" xlink:href="mycokeys-88-151-g001.jpg" position="float" orientation="portrait" xlink:type="simple" id="oo_673062.jpg"><uri content-type="original_file" xlink:type="simple">https://binary.pensoft.net/fig/673062</uri></graphic></fig></tp:treatment-sec><ref-list><ref id="B12"><mixed-citation xmlns:xlink="http://www.w3.org/1999/xlink" xlink:type="simple"><person-group><name name-style="western"><surname>Jian</surname><given-names>SP</given-names></name><name name-style="western"><surname>Tolgor</surname><given-names>B</given-names></name><name name-style="western"><surname>Zhu</surname><given-names>XT</given-names></name><name name-style="western"><surname>Deng</surname><given-names>WQ</given-names></name><name name-style="western"><surname>Yang</surname><given-names>ZL</given-names></name><name name-style="western"><surname>Zhao</surname><given-names>ZW</given-names></name></person-group> (<year>2020</year>) <article-title><italic><tp:taxon-name><tp:taxon-name-part taxon-name-part-type="genus">Clitopilus</tp:taxon-name-part></tp:taxon-name></italic>, <italic><tp:taxon-name><tp:taxon-name-part taxon-name-part-type="genus">Clitocella</tp:taxon-name-part></tp:taxon-name></italic>, and <italic><tp:taxon-name><tp:taxon-name-part taxon-name-part-type="genus">Clitopilopsis</tp:taxon-name-part></tp:taxon-name></italic> in China.</article-title><source>Mycologia</source><volume>112</volume>(<issue>2</issue>): <fpage>371</fpage>–<lpage>399</lpage>. <ext-link xlink:type="simple" ext-link-type="doi" xlink:href="10.1080/00275514.2019.1703089">https://doi.org/10.1080/00275514.2019.1703089</ext-link></mixed-citation></ref><ref id="B2"><mixed-citation xmlns:xlink="http://www.w3.org/1999/xlink" xlink:type="simple"><person-group><name name-style="western"><surname>Baroni</surname><given-names>TJ</given-names></name></person-group> (<year>1981</year>) <article-title>A revision of the genus <italic><tp:taxon-name><tp:taxon-name-part taxon-name-part-type="genus">Rhodocybe</tp:taxon-name-part></tp:taxon-name></italic> Maire (<tp:taxon-name><tp:taxon-name-part taxon-name-part-type="genus">Agaricales</tp:taxon-name-part></tp:taxon-name>).</article-title><source>Beih Nova Hedwigia</source><volume>67</volume>: <fpage>1</fpage>–<lpage>194</lpage>.</mixed-citation></ref><ref id="B24"><mixed-citation xmlns:xlink="http://www.w3.org/1999/xlink" xlink:type="simple"><person-group><name name-style="western"><surname>Silva-Filho</surname><given-names>AGS</given-names></name><name name-style="western"><surname>Teixeira-Silva</surname><given-names>M</given-names></name><name name-style="western"><surname>Cortez</surname><given-names>VG</given-names></name></person-group> (<year>2018</year>) <article-title>New species, new combination, and notes on <italic><tp:taxon-name><tp:taxon-name-part taxon-name-part-type="genus">Clitocella</tp:taxon-name-part></tp:taxon-name></italic> and <italic><tp:taxon-name><tp:taxon-name-part taxon-name-part-type="genus">Rhodocybe</tp:taxon-name-part></tp:taxon-name></italic> (<tp:taxon-name><tp:taxon-name-part taxon-name-part-type="family">Entolomataceae</tp:taxon-name-part></tp:taxon-name>) from Paraná State, Brazil.</article-title><source>Darwiniana</source><volume>6</volume>: <fpage>58</fpage>–<lpage>67</lpage>. <ext-link xlink:type="simple" ext-link-type="doi" xlink:href="10.14522/darwiniana.2018.61.775">https://doi.org/10.14522/darwiniana.2018.61.775</ext-link></mixed-citation></ref></ref-list></tp:taxon-treatment>
