# Supplementary material for: ﻿Two new Clitocella species from North China revealed by phylogenetic analyses and morphological characters
Source: MycoKeys. 2022 Apr 13;88:151–70. doi: 10.3897/mycokeys.88.80068 (PMC9021152; doi:10.3897/mycokeys.88.80068)
Supplement: XML Treatment for Clitocella colorata [file mycokeys.88.80068-treatment2.xml]

<!DOCTYPE tp:taxon-treatment
  PUBLIC "-//TaxonX//DTD Taxonomic Treatment Publishing DTD v0 20100105//EN" "tax-treatment-NSO.dtd">
<tp:taxon-treatment xmlns:tp="http://www.plazi.org/taxpub"><tp:treatment-meta><kwd-group><label>Taxon classification</label><kwd>
                <named-content content-type="kingdom">Fungi</named-content>
              </kwd><kwd>
                <named-content content-type="order">Agaricales</named-content>
              </kwd><kwd>
                <named-content content-type="family">Entolomataceae</named-content>
              </kwd></kwd-group><mixed-citation publication-type="journal"><person-group><name><surname>Mao</surname><given-names>Ning</given-names></name><name><surname>Lv</surname><given-names>Jing-Chong</given-names></name><name><surname>Xu</surname><given-names>Yu-Yan</given-names></name><name><surname>Zhao</surname><given-names>Tao-Yu</given-names></name><name><surname>Fan</surname><given-names>Li</given-names></name></person-group><article-title>﻿Two new <italic><tp:taxon-name><tp:taxon-name-part taxon-name-part-type="genus" reg="Clitocella">Clitocella</tp:taxon-name-part></tp:taxon-name></italic> species from North China revealed by phylogenetic analyses and morphological characters</article-title><source>MycoKeys</source><day>13</day><month>04</month><year>2022</year><volume>88</volume><fpage>151</fpage><lpage>170</lpage><pub-id pub-id-type="doi">10.3897/mycokeys.88.80068</pub-id></mixed-citation></tp:treatment-meta><tp:nomenclature><label>﻿</label><tp:taxon-name>
              <object-id xmlns:xlink="http://www.w3.org/1999/xlink" content-type="arpha" xlink:type="simple">BBADB941-F329-5682-AA9B-0FCCE043FCE2</object-id>
              <tp:taxon-name-part taxon-name-part-type="genus" reg="Clitocella">Clitocella</tp:taxon-name-part>
              <tp:taxon-name-part taxon-name-part-type="species" reg="colorata">colorata</tp:taxon-name-part>
              <object-id xmlns:xlink="http://www.w3.org/1999/xlink" content-type="mycobank" xlink:type="simple"> 843690</object-id>
            </tp:taxon-name><tp:taxon-authority>L. Fan &amp; N. Mao</tp:taxon-authority><tp:taxon-status xmlns:xlink="http://www.w3.org/1999/xlink" xlink:type="simple">sp. nov.</tp:taxon-status><xref ref-type="fig" rid="F3">Figs 3b–d</xref><xref ref-type="fig" rid="F5">, 5</xref><xref ref-type="fig" rid="F6">, 6c, d</xref></tp:nomenclature><tp:treatment-sec sec-type="etymology" id="SECID0ENNAI"><title>Etymology.</title><p><italic>colorata</italic>, referring to the colorful pileus.</p></tp:treatment-sec><tp:treatment-sec sec-type="Holotype" id="SECID0EVNAI"><title>Holotype.</title><p>China. Shanxi Province, Pu County, Wulushan Mountain, <named-content xmlns:xlink="http://www.w3.org/1999/xlink" content-type="dwc:verbatimCoordinates" xlink:type="simple"><named-content content-type="geo-json" specific-use="{&#34;type&#34;:&#34;Point&#34;,&#34;coordinates&#34;:[111.193000,36.553333]}" id="NCID0E5NAI" xlink:type="simple">36°33.2'N, 111°11.58'E</named-content></named-content>, alt. 1740 m, 28 July 2021, on the ground in coniferous forest dominated by <italic><tp:taxon-name><tp:taxon-name-part taxon-name-part-type="genus" reg="Pinus">Pinus</tp:taxon-name-part><tp:taxon-name-part taxon-name-part-type="species" reg="armandii">armandii</tp:taxon-name-part></tp:taxon-name></italic> Franch., N. Mao MNM292 (BJTC FM1891).</p><fig id="F5" position="float" orientation="portrait"><object-id xmlns:xlink="http://www.w3.org/1999/xlink" content-type="doi" xlink:type="simple">10.3897/mycokeys.88.80068.figure5</object-id><object-id xmlns:xlink="http://www.w3.org/1999/xlink" content-type="arpha" xlink:type="simple">03C99E99-69BE-5C3B-8077-D4DBB5F619D2</object-id><label>Figure 5.</label><caption><p>Microscopy of <italic><tp:taxon-name><tp:taxon-name-part taxon-name-part-type="genus" reg="Clitocella">Clitocella</tp:taxon-name-part><tp:taxon-name-part taxon-name-part-type="species" reg="colorata">colorata</tp:taxon-name-part></tp:taxon-name></italic><bold>a</bold> basidiospores <bold>b</bold> basidia <bold>c</bold> pileipellis. Scale bars: 10 μm (<bold>a, c</bold>); 5 μm (<bold>b</bold>). Drawings by Ning Mao.</p></caption><graphic xmlns:xlink="http://www.w3.org/1999/xlink" xlink:href="mycokeys-88-151-g005.jpg" position="float" orientation="portrait" xlink:type="simple" id="oo_672115.jpg"><uri content-type="original_file" xlink:type="simple">https://binary.pensoft.net/fig/672115</uri></graphic></fig></tp:treatment-sec><tp:treatment-sec sec-type="diagnosis" id="SECID0EQPAI"><title>Diagnosis.</title><p><italic><tp:taxon-name><tp:taxon-name-part taxon-name-part-type="genus" reg="Clitocella">Clitocella</tp:taxon-name-part><tp:taxon-name-part taxon-name-part-type="species" reg="colorata">colorata</tp:taxon-name-part></tp:taxon-name></italic> is characterized by its clitocyboid basidiomata, relatively colorful pileus (white to yellowish white, grayish white to grayish brown, pink white), globose or subglobose to broadly ellipsoid basidiospores, hyphae of pileipellis with pale yellow to yellowish brown intracellular or parietal pigment, the absence of hymenial cystidia and clamp connection. It is most similar to <italic><tp:taxon-name><tp:taxon-name-part taxon-name-part-type="genus" reg="Clitocella">C.</tp:taxon-name-part><tp:taxon-name-part taxon-name-part-type="species" reg="popinalis">popinalis</tp:taxon-name-part></tp:taxon-name></italic> and <italic><tp:taxon-name><tp:taxon-name-part taxon-name-part-type="genus" reg="Clitocella">C.</tp:taxon-name-part><tp:taxon-name-part taxon-name-part-type="species" reg="mundula">mundula</tp:taxon-name-part></tp:taxon-name></italic> but differs from <italic><tp:taxon-name><tp:taxon-name-part taxon-name-part-type="genus" reg="Clitocella">C.</tp:taxon-name-part><tp:taxon-name-part taxon-name-part-type="species" reg="popinalis">popinalis</tp:taxon-name-part></tp:taxon-name></italic> by its slightly smaller basidiospores, only appearing in the forest and genetic profile, and from <italic><tp:taxon-name><tp:taxon-name-part taxon-name-part-type="genus" reg="Clitocella">C.</tp:taxon-name-part><tp:taxon-name-part taxon-name-part-type="species" reg="mundula">mundula</tp:taxon-name-part></tp:taxon-name></italic> by its colorful pileus (white to yellowish white, grayish white to grayish brown, pink white).</p><fig id="F6" position="float" orientation="portrait"><object-id xmlns:xlink="http://www.w3.org/1999/xlink" content-type="doi" xlink:type="simple">10.3897/mycokeys.88.80068.figure6</object-id><object-id xmlns:xlink="http://www.w3.org/1999/xlink" content-type="arpha" xlink:type="simple">70063614-F98A-55FB-8B5B-287296308D19</object-id><label>Figure 6.</label><caption><p>Basidiospores of species in <italic><tp:taxon-name><tp:taxon-name-part taxon-name-part-type="genus" reg="Clitocella">Clitocella</tp:taxon-name-part></tp:taxon-name></italic>. <italic><tp:taxon-name><tp:taxon-name-part taxon-name-part-type="genus" reg="Clitocella">Clitocella</tp:taxon-name-part></tp:taxon-name></italic> revealed by <abbrev xmlns:xlink="http://www.w3.org/1999/xlink" xlink:title="scanning electron microscopy" id="ABBRID0EDSAI" xlink:type="simple">SEM</abbrev><bold>a, b</bold><italic><tp:taxon-name><tp:taxon-name-part taxon-name-part-type="genus" reg="Clitocella">Clitocella</tp:taxon-name-part><tp:taxon-name-part taxon-name-part-type="species" reg="borealichinensis">borealichinensis</tp:taxon-name-part></tp:taxon-name></italic><bold>c, d</bold><italic><tp:taxon-name><tp:taxon-name-part taxon-name-part-type="genus" reg="Clitocella">Clitocella</tp:taxon-name-part><tp:taxon-name-part taxon-name-part-type="species" reg="colorata">colorata</tp:taxon-name-part></tp:taxon-name></italic> Scale bars: 3 μm (<bold>a, b</bold>); 5 μm (<bold>c, d</bold>). Photos by Li Fan.</p></caption><graphic xmlns:xlink="http://www.w3.org/1999/xlink" xlink:href="mycokeys-88-151-g006.jpg" position="float" orientation="portrait" xlink:type="simple" id="oo_672116.jpg"><uri content-type="original_file" xlink:type="simple">https://binary.pensoft.net/fig/672116</uri></graphic></fig></tp:treatment-sec><tp:treatment-sec sec-type="description" id="SECID0EKTAI"><title>Description.</title><p>Basidiomata clitocyboid, small to large. Pileus 20–62 mm wide, dry,convex to plano-convex, sometimes infundibuliform, with a shallow depression at the center; margin not striate, often enrolled or flat, sometimes slightly uplifted; surface white (#ffffff) to yellowish white (#ffffe7), grayish white (#f2f2f2) to grayish brown (#dba773), pink white (#fff3f5); context white (#ffffff) to grayish white (#f2f2f2), 1.0–1.5 mm thick. Lamellae decurrent, white (#ffffff) to yellowish white(#fff3e7), becoming yellowish brown (#e0b487) on drying, crowded, 1.0–2.0 mm deep, edges entire and concolorous, thin and fragile, lamellulae in 2–4 tiers of varying lengths. Stipe 22–42 × 4–10 mm, central, cylindrical, equal, pale white (#ffffff) to yellowish brown (#e0b487), smooth, usually with white rhizomorphs. Odor unrecorded. Taste not recorded. Chemical color reaction: pileal surface of dried samples negative with 3% KOH.</p><p>Basidiospores [100/5/2] (3.8–)4.5–5.5(–6.0) × (3.5–)4–4.8(–5.0) μm; L<sub>m</sub> × W<sub>m</sub> = 4.90 (± 0.44) × 4.29 (± 0.35), Q = 1.00–1.25 (Q<sub>av</sub> = 1.14 ± 0.09); hyaline, globose or subglobose to broadly ellipsoid in profile view, slightly angled in polar or face view with obscure minute pustules or bumps. Basidia 20–30 × (4.5–)5–6.5 μm, clavate, hyaline, with four spored, rarely two spored; sterigmata 2–3.5 μm long. Lamellar trama composed of subparallel, hyaline, cylindrical hyphae, 2.5–6 μm wide, subhymenium consisting of filamentous hyphal segments, 2–3.5 μm wide. Lamellae edges fertile. Pleurocystidia and cheilocystidia absent. Pileipellis a cutis composed of parallel, compactly arranged, non-gelatinized, smooth, cylindrical hyphae, 2–5 μm wide, with pale yellow to yellowish brown intracellular or parietal pigment; subcutis made up of interwoven, slightly loosely arranged, hyaline, smooth, cylindrical hyphae, 3–6.5 μm wide; pileal trama composed of parallel, compactly arranged, hyaline, cylindrical hyphae, 3–10 μm wide. Stipitipellis a cutis composed of parallel, compactly arranged, thin-walled, non-gelatinized, cylindrical hyphae, 2–5 μm wide, heavily or moderately encrusted with brown pigment. Stipititrama composed of parallel, compactly arranged, hyaline, cylindrical hyphae, 3–7 μm wide. Caulocystidia absent. Clamp connections absent.</p></tp:treatment-sec><tp:treatment-sec sec-type="Habit" id="SECID0EXTAI"><title>Habit.</title><p>Scattered or in groups on soil or rotten wood in coniferous (<italic><tp:taxon-name><tp:taxon-name-part taxon-name-part-type="genus" reg="Pinus">Pinus</tp:taxon-name-part></tp:taxon-name></italic>) or broad-leaved (<italic><tp:taxon-name><tp:taxon-name-part taxon-name-part-type="genus" reg="Quercus">Quercus</tp:taxon-name-part></tp:taxon-name></italic>) forest, Shanxi province, China.</p></tp:treatment-sec><tp:treatment-sec sec-type="material" id="SECID0ELUAI"><title>Additional specimens examined.</title><p><bold>China.</bold> Shanxi province, Pu County, Wulushan Mountains, alt. 1750m, 28 July 2021, N. Mao MNM293 (BJTC FM1892); Wenshui County, alt. 1760m, 30 July 2021, L. Fan CF1219 (BJTC FM1952); Xia County, alt. 931m, 6 October 2020, N. Mao MNM102 (BJTC FM1593); Xia County, alt. 931m, 6 October 2020, N. Mao MNM103 (BJTC FM1594).</p></tp:treatment-sec><tp:treatment-sec sec-type="notes" id="SECID0ETUAI"><title>Notes.</title><p>Morphologically, <italic><tp:taxon-name><tp:taxon-name-part taxon-name-part-type="genus" reg="Clitocella">Clitocella</tp:taxon-name-part><tp:taxon-name-part taxon-name-part-type="species" reg="colorata">colorata</tp:taxon-name-part></tp:taxon-name></italic> is easily confused with <italic><tp:taxon-name><tp:taxon-name-part taxon-name-part-type="genus" reg="Clitocella">C.</tp:taxon-name-part><tp:taxon-name-part taxon-name-part-type="species" reg="mundula">mundula</tp:taxon-name-part></tp:taxon-name></italic> and <italic><tp:taxon-name><tp:taxon-name-part taxon-name-part-type="genus" reg="Clitocella">C.</tp:taxon-name-part><tp:taxon-name-part taxon-name-part-type="species" reg="popinalis">popinalis</tp:taxon-name-part></tp:taxon-name></italic>. However, according to <xref ref-type="bibr" rid="B2">Baroni (1981</xref>; as <italic><tp:taxon-name><tp:taxon-name-part taxon-name-part-type="genus" reg="Rhodocybe">Rhodocybe</tp:taxon-name-part></tp:taxon-name></italic>), the pileus surface in <italic><tp:taxon-name><tp:taxon-name-part taxon-name-part-type="genus" reg="Clitocella">C.</tp:taxon-name-part><tp:taxon-name-part taxon-name-part-type="species" reg="mundula">mundula</tp:taxon-name-part></tp:taxon-name></italic> and <italic><tp:taxon-name><tp:taxon-name-part taxon-name-part-type="genus" reg="Clitocella">C.</tp:taxon-name-part><tp:taxon-name-part taxon-name-part-type="species" reg="popinalis">popinalis</tp:taxon-name-part></tp:taxon-name></italic> can produce a reddish reaction in 3% KOH, whereas that is not exhibited in <italic><tp:taxon-name><tp:taxon-name-part taxon-name-part-type="genus" reg="Clitocella">Clitocella</tp:taxon-name-part><tp:taxon-name-part taxon-name-part-type="species" reg="colorata">colorata</tp:taxon-name-part></tp:taxon-name></italic>. The basidiospores of <italic><tp:taxon-name><tp:taxon-name-part taxon-name-part-type="genus" reg="Clitocella">C.</tp:taxon-name-part><tp:taxon-name-part taxon-name-part-type="species" reg="popinalis">popinalis</tp:taxon-name-part></tp:taxon-name></italic>, 5.5–7 × 5–5.5 μm (<xref ref-type="bibr" rid="B2">Baroni 1981</xref>; <xref ref-type="bibr" rid="B14">Kluting et al. 2014</xref>; <xref ref-type="bibr" rid="B12">Jian et al. 2020</xref>), are broader and longer than those of <italic><tp:taxon-name><tp:taxon-name-part taxon-name-part-type="genus" reg="Clitocella">C.</tp:taxon-name-part><tp:taxon-name-part taxon-name-part-type="species" reg="colorata">colorata</tp:taxon-name-part></tp:taxon-name></italic> (4.5–5.5 ×4–4.8 μm). DNA analysis revealed that <italic><tp:taxon-name><tp:taxon-name-part taxon-name-part-type="genus" reg="Clitocella">C.</tp:taxon-name-part><tp:taxon-name-part taxon-name-part-type="species" reg="colorata">colorata</tp:taxon-name-part></tp:taxon-name></italic> shared less than 87.80% similarity in <italic>tef1</italic> sequence with <italic><tp:taxon-name><tp:taxon-name-part taxon-name-part-type="genus" reg="Clitocella">C.</tp:taxon-name-part><tp:taxon-name-part taxon-name-part-type="species" reg="mundula">mundula</tp:taxon-name-part></tp:taxon-name></italic> and 86.10% similarity with <italic><tp:taxon-name><tp:taxon-name-part taxon-name-part-type="genus" reg="Clitocella">C.</tp:taxon-name-part><tp:taxon-name-part taxon-name-part-type="species" reg="popinalis">popinalis</tp:taxon-name-part></tp:taxon-name></italic>, supporting their separation. Moreover, five ITS sequences (FJ770397, KR673647, KU561066, MK217434 and MK573922) labelled “<italic><tp:taxon-name><tp:taxon-name-part taxon-name-part-type="genus" reg="Clitocella">C.</tp:taxon-name-part><tp:taxon-name-part taxon-name-part-type="species" reg="popinalis">popinalis</tp:taxon-name-part></tp:taxon-name></italic>” from India, Norway, South Korea, UK and USA are probably conspecific to the new species <italic><tp:taxon-name><tp:taxon-name-part taxon-name-part-type="genus" reg="Clitocella">C.</tp:taxon-name-part><tp:taxon-name-part taxon-name-part-type="species" reg="colorata">colorata</tp:taxon-name-part></tp:taxon-name></italic> as they clustered together with <italic><tp:taxon-name><tp:taxon-name-part taxon-name-part-type="genus" reg="Clitocella">C.</tp:taxon-name-part><tp:taxon-name-part taxon-name-part-type="species" reg="colorata">colorata</tp:taxon-name-part></tp:taxon-name></italic> in ITS tree (Fig. <xref ref-type="fig" rid="F2">2</xref>) and have more than 98.4% similarity in ITS region. However, these “<italic><tp:taxon-name><tp:taxon-name-part taxon-name-part-type="genus" reg="Clitocella">C.</tp:taxon-name-part><tp:taxon-name-part taxon-name-part-type="species" reg="popinalis">popinalis</tp:taxon-name-part></tp:taxon-name></italic>” collections still need more other DNA regions and detailed morphology to support this view. One collection of “<italic><tp:taxon-name><tp:taxon-name-part taxon-name-part-type="genus" reg="Clitocella">C.</tp:taxon-name-part><tp:taxon-name-part taxon-name-part-type="species" reg="mundula">mundula</tp:taxon-name-part></tp:taxon-name></italic>,” namely, AFTOLID 521 from Norway, should be re-identified <italic><tp:taxon-name><tp:taxon-name-part taxon-name-part-type="genus" reg="Clitocella">C.</tp:taxon-name-part><tp:taxon-name-part taxon-name-part-type="species" reg="colorata">colorata</tp:taxon-name-part></tp:taxon-name></italic> as it clustered together with <italic><tp:taxon-name><tp:taxon-name-part taxon-name-part-type="genus" reg="Clitocella">C.</tp:taxon-name-part><tp:taxon-name-part taxon-name-part-type="species" reg="colorata">colorata</tp:taxon-name-part></tp:taxon-name></italic> in the combined nrLSU-<italic>rpb2</italic>-<italic>tef1</italic>-<italic>atp6</italic> tree (Fig. <xref ref-type="fig" rid="F1">1</xref>) and have more than 98.1% similarity in <italic>tef1</italic> region. These showed that the new species <italic><tp:taxon-name><tp:taxon-name-part taxon-name-part-type="genus" reg="Clitocella">C.</tp:taxon-name-part><tp:taxon-name-part taxon-name-part-type="species" reg="colorata">colorata</tp:taxon-name-part></tp:taxon-name></italic> maybe have a wide geographical distribution. Although <italic><tp:taxon-name><tp:taxon-name-part taxon-name-part-type="genus" reg="Clitocella">C.</tp:taxon-name-part><tp:taxon-name-part taxon-name-part-type="species" reg="orientalis">orientalis</tp:taxon-name-part></tp:taxon-name></italic> is sister to <italic><tp:taxon-name><tp:taxon-name-part taxon-name-part-type="genus" reg="Clitocella">C.</tp:taxon-name-part><tp:taxon-name-part taxon-name-part-type="species" reg="colorata">colorata</tp:taxon-name-part></tp:taxon-name></italic> with strong support, these two species have obvious differences in morphology. The pileus and stipe of <italic><tp:taxon-name><tp:taxon-name-part taxon-name-part-type="genus" reg="Clitocella">C.</tp:taxon-name-part><tp:taxon-name-part taxon-name-part-type="species" reg="orientalis">orientalis</tp:taxon-name-part></tp:taxon-name></italic> are usually viscid when wet and have gelatinized pileipellis and stipitipellis. <italic><tp:taxon-name><tp:taxon-name-part taxon-name-part-type="genus" reg="Clitocella">Clitocella</tp:taxon-name-part><tp:taxon-name-part taxon-name-part-type="species" reg="colorata">colorata</tp:taxon-name-part></tp:taxon-name></italic> has non-gelatinized pileipellis and stipitipellis, and its pileus is more colorful and darker (<xref ref-type="bibr" rid="B12">Jian et al. 2020</xref>). DNA analysis revealed that <italic><tp:taxon-name><tp:taxon-name-part taxon-name-part-type="genus" reg="Clitocella">C.</tp:taxon-name-part><tp:taxon-name-part taxon-name-part-type="species" reg="colorata">colorata</tp:taxon-name-part></tp:taxon-name></italic> shared less than 95.80% similarity in <italic>tef1</italic> sequence with <italic><tp:taxon-name><tp:taxon-name-part taxon-name-part-type="genus" reg="Clitocella">C.</tp:taxon-name-part><tp:taxon-name-part taxon-name-part-type="species" reg="orientalis">orientalis</tp:taxon-name-part></tp:taxon-name></italic> and 90.20% similarity in ITS sequence. Moreover, <italic><tp:taxon-name><tp:taxon-name-part taxon-name-part-type="genus" reg="Clitocella">C.</tp:taxon-name-part><tp:taxon-name-part taxon-name-part-type="species" reg="colorata">colorata</tp:taxon-name-part></tp:taxon-name></italic> has a wider distribution range than <italic><tp:taxon-name><tp:taxon-name-part taxon-name-part-type="genus" reg="Clitocella">C.</tp:taxon-name-part><tp:taxon-name-part taxon-name-part-type="species" reg="orientalis">orientalis</tp:taxon-name-part></tp:taxon-name></italic>, which is only distributed in China.</p></tp:treatment-sec><tp:treatment-sec><!--Section generated to contain objects referenced in tp:taxon-treatment.--><fig id="F3" position="float" orientation="portrait"><object-id xmlns:xlink="http://www.w3.org/1999/xlink" content-type="doi" xlink:type="simple">10.3897/mycokeys.88.80068.figure3</object-id><object-id xmlns:xlink="http://www.w3.org/1999/xlink" content-type="arpha" xlink:type="simple">96221169-ADAE-55E3-B1FB-A893C3FBF2A2</object-id><label>Figure 3.</label><caption><p>Basidiomata of <italic><tp:taxon-name><tp:taxon-name-part taxon-name-part-type="genus" reg="Clitocella">Clitocella</tp:taxon-name-part></tp:taxon-name></italic><bold>a</bold><italic><tp:taxon-name><tp:taxon-name-part taxon-name-part-type="genus" reg="Clitocella">Clitocella</tp:taxon-name-part><tp:taxon-name-part taxon-name-part-type="species" reg="borealichinensis">borealichinensis</tp:taxon-name-part></tp:taxon-name></italic> (BJTC FM1781, holotype) <bold>b-d</bold><italic><tp:taxon-name><tp:taxon-name-part taxon-name-part-type="genus" reg="Clitocella">Clitocella</tp:taxon-name-part><tp:taxon-name-part taxon-name-part-type="species" reg="colorata">colorata</tp:taxon-name-part></tp:taxon-name></italic> (<bold>b</bold> BJTC FM1593 <bold>c</bold> BJTC FM1952 <bold>d</bold> BJTC FM1891, holotype) Scale bars: 10 mm (<bold>a–d</bold>). Photos by JingZhong Cao</p></caption><graphic xmlns:xlink="http://www.w3.org/1999/xlink" xlink:href="mycokeys-88-151-g003.jpg" position="float" orientation="portrait" xlink:type="simple" id="oo_672113.jpg"><uri content-type="original_file" xlink:type="simple">https://binary.pensoft.net/fig/672113</uri></graphic></fig><fig id="F2" position="float" orientation="portrait"><object-id xmlns:xlink="http://www.w3.org/1999/xlink" content-type="doi" xlink:type="simple">10.3897/mycokeys.88.80068.figure2</object-id><object-id xmlns:xlink="http://www.w3.org/1999/xlink" content-type="arpha" xlink:type="simple">743E05F5-4546-5104-83B0-0CCB1493FFA7</object-id><label>Figure 2.</label><caption><p>Phylogeny derived from Maximum Likelihood analysis of the ITS sequences from <italic><tp:taxon-name><tp:taxon-name-part taxon-name-part-type="genus" reg="Clitocella">Clitocella</tp:taxon-name-part></tp:taxon-name></italic> and related genera in the family <tp:taxon-name><tp:taxon-name-part taxon-name-part-type="family">Entolomataceae</tp:taxon-name-part></tp:taxon-name>. <italic><tp:taxon-name><tp:taxon-name-part taxon-name-part-type="genus" reg="Mycena">Mycena</tp:taxon-name-part><tp:taxon-name-part taxon-name-part-type="species" reg="pura">pura</tp:taxon-name-part></tp:taxon-name></italic> was employed to root the tree as an outgroup. Numbers representing likelihood bootstrap support (<abbrev xmlns:xlink="http://www.w3.org/1999/xlink" xlink:title="Bootstrap" id="ABBRID0EV2BG" xlink:type="simple">BS</abbrev>≥ 70%, left) and significant Bayesian posterior probability (<abbrev xmlns:xlink="http://www.w3.org/1999/xlink" xlink:title="Bayesian Posterior Probability" id="ABBRID0EZ2BG" xlink:type="simple">BPP</abbrev>≥ 0.95, right) are indicated above the nodes. New sequences are highlighted in bold.</p></caption><graphic xmlns:xlink="http://www.w3.org/1999/xlink" xlink:href="mycokeys-88-151-g002.jpg" position="float" orientation="portrait" xlink:type="simple" id="oo_672112.jpg"><uri content-type="original_file" xlink:type="simple">https://binary.pensoft.net/fig/672112</uri></graphic></fig><fig id="F1" position="float" orientation="portrait"><object-id xmlns:xlink="http://www.w3.org/1999/xlink" content-type="doi" xlink:type="simple">10.3897/mycokeys.88.80068.figure1</object-id><object-id xmlns:xlink="http://www.w3.org/1999/xlink" content-type="arpha" xlink:type="simple">F6B2FCF5-FBAD-536C-BE36-8934574076D9</object-id><label>Figure 1.</label><caption><p>Phylogeny derived from Maximum Likelihood analysis of the combined nrLSU-<italic>rpb2</italic>-<italic>tef1</italic>-<italic>atp6</italic> dataset of <italic><tp:taxon-name><tp:taxon-name-part taxon-name-part-type="genus" reg="Clitocella">Clitocella</tp:taxon-name-part></tp:taxon-name></italic> and related genera in the family <tp:taxon-name><tp:taxon-name-part taxon-name-part-type="family">Entolomataceae</tp:taxon-name-part></tp:taxon-name>. <italic><tp:taxon-name><tp:taxon-name-part taxon-name-part-type="genus" reg="Clitopilopsis">Clitopilopsis</tp:taxon-name-part><tp:taxon-name-part taxon-name-part-type="species" reg="albida">albida</tp:taxon-name-part></tp:taxon-name></italic> was employed to root the tree as an outgroup. Numbers representing likelihood bootstrap support (<abbrev xmlns:xlink="http://www.w3.org/1999/xlink" xlink:title="Bootstrap" id="ABBRID0ESYBG" xlink:type="simple">BS</abbrev>≥ 70%, left) and significant Bayesian posterior probability (<abbrev xmlns:xlink="http://www.w3.org/1999/xlink" xlink:title="Bayesian Posterior Probability" id="ABBRID0EWYBG" xlink:type="simple">BPP</abbrev>≥ 0.95, right) are indicated above the nodes. New sequences are highlighted in bold.</p></caption><graphic xmlns:xlink="http://www.w3.org/1999/xlink" xlink:href="mycokeys-88-151-g001.jpg" position="float" orientation="portrait" xlink:type="simple" id="oo_673062.jpg"><uri content-type="original_file" xlink:type="simple">https://binary.pensoft.net/fig/673062</uri></graphic></fig></tp:treatment-sec><ref-list><ref id="B2"><mixed-citation xmlns:xlink="http://www.w3.org/1999/xlink" xlink:type="simple"><person-group><name name-style="western"><surname>Baroni</surname><given-names>TJ</given-names></name></person-group> (<year>1981</year>) <article-title>A revision of the genus <italic><tp:taxon-name><tp:taxon-name-part taxon-name-part-type="genus">Rhodocybe</tp:taxon-name-part></tp:taxon-name></italic> Maire (<tp:taxon-name><tp:taxon-name-part taxon-name-part-type="genus">Agaricales</tp:taxon-name-part></tp:taxon-name>).</article-title><source>Beih Nova Hedwigia</source><volume>67</volume>: <fpage>1</fpage>–<lpage>194</lpage>.</mixed-citation></ref><ref id="B14"><mixed-citation xmlns:xlink="http://www.w3.org/1999/xlink" xlink:type="simple"><person-group><name name-style="western"><surname>Kluting</surname><given-names>KL</given-names></name><name name-style="western"><surname>Baroni</surname><given-names>TJ</given-names></name><name name-style="western"><surname>Bergemann</surname><given-names>SE</given-names></name></person-group> (<year>2014</year>) <article-title>Toward a stable classification of genera within the <tp:taxon-name><tp:taxon-name-part taxon-name-part-type="family">Entolomataceae</tp:taxon-name-part></tp:taxon-name>: A phylogenetic re-evaluation of the <italic><tp:taxon-name><tp:taxon-name-part taxon-name-part-type="genus">Rhodocybe</tp:taxon-name-part></tp:taxon-name></italic>–<italic><tp:taxon-name><tp:taxon-name-part taxon-name-part-type="genus">Clitopilus</tp:taxon-name-part></tp:taxon-name></italic> clade.</article-title><source>Mycologia</source><volume>106</volume>(<issue>6</issue>): <fpage>1127</fpage>–<lpage>1142</lpage>. <ext-link xlink:type="simple" ext-link-type="doi" xlink:href="10.3852/13-270">https://doi.org/10.3852/13-270</ext-link></mixed-citation></ref><ref id="B12"><mixed-citation xmlns:xlink="http://www.w3.org/1999/xlink" xlink:type="simple"><person-group><name name-style="western"><surname>Jian</surname><given-names>SP</given-names></name><name name-style="western"><surname>Tolgor</surname><given-names>B</given-names></name><name name-style="western"><surname>Zhu</surname><given-names>XT</given-names></name><name name-style="western"><surname>Deng</surname><given-names>WQ</given-names></name><name name-style="western"><surname>Yang</surname><given-names>ZL</given-names></name><name name-style="western"><surname>Zhao</surname><given-names>ZW</given-names></name></person-group> (<year>2020</year>) <article-title><italic><tp:taxon-name><tp:taxon-name-part taxon-name-part-type="genus">Clitopilus</tp:taxon-name-part></tp:taxon-name></italic>, <italic><tp:taxon-name><tp:taxon-name-part taxon-name-part-type="genus">Clitocella</tp:taxon-name-part></tp:taxon-name></italic>, and <italic><tp:taxon-name><tp:taxon-name-part taxon-name-part-type="genus">Clitopilopsis</tp:taxon-name-part></tp:taxon-name></italic> in China.</article-title><source>Mycologia</source><volume>112</volume>(<issue>2</issue>): <fpage>371</fpage>–<lpage>399</lpage>. <ext-link xlink:type="simple" ext-link-type="doi" xlink:href="10.1080/00275514.2019.1703089">https://doi.org/10.1080/00275514.2019.1703089</ext-link></mixed-citation></ref></ref-list></tp:taxon-treatment>
