# Supplementary material for: ﻿Two new Clitocella species from North China revealed by phylogenetic analyses and morphological characters
Source: MycoKeys. 2022 Apr 13;88:151–70. doi: 10.3897/mycokeys.88.80068 (PMC9021152; doi:10.3897/mycokeys.88.80068)
Supplement: Supplementary material 5 — ITS alignment [file mycokeys-88-151-s005.phy]

27 662
_Rhodocybe_fallax_CBS60579_internal_AF357018              TCCGTAGGTGAACCT-CGGAAGGATCATTAATGAATAAACTGGTTTTGATGCTGGTTCCTCGGGGCATGTGCACGCCTGCCAACCATTTTTAACCACCTGTGCACCTT-TGTAGGCTATAGAAACGAAGCTCGAGGCAACTCGGATTGGGAACT--TGCGCTTTGAGAGCGCCAGCTGTCCTTGCGTTTCTCGGTCTATGTC-------TTTATCTATATACTCCTGTCTTTGAATGTAATGTTTGGCATTTAGTGCCTCTAAACTATATACAACTTTCAACAACGGATCTCTTGGCTCTCGCATCGATGAAGAACGCAGCGAAATGCGATAAGTAATGTGAATTGCAGAATTCAGTGAATCATCGAATCTTTGAA-GNACCTTGCGCTCCTTGGTATTCCGAGGAGCATGCCTGTTTGAGTGTCA-TGTATTCTCAACCATGCAAG----TTTTGACTTGCCATGGTTGGATGTTGGGATTTTGCAGGCTTACCAAGTCAGCTGTCCTTAAATGCATTAGCAAAGCTTTTGTTGCTA-TGGTGTGATAACTATCATCGCCATTGGGAAGCAGCACATTTGAAAGCTTAGCTTCTAATC---------------------------------------------------------------
_Rhodocybe_fallax_CBS12963_internal_AF357017              TCCGTAGGTGAACCT-CGGAAGGATCATTAATGAATAAACTGGTTTTGATGCTGGTTCCTCGGGGCATGTGCACGCCTGCCAACCATTTTTAACCACCTGTGCACCTT-TGTAGGCTATAGAAACGAAGCTCGAGGCAACTCGGATTGGGAACT--TGCGCTTTGAGAGCGCCAGCTGGTCTTGCGTTTCTCGGTCTATGGCC-----GTTTATCTATATACTCCTGTCTTTGAATGTAATGTTTGGCATTTAGTGCCTCTAAACTATATACAACTTTCAACAACGGATCTCTTGGCTCTCGCATCGATGAAGAACGCAGCGAAATGCGATAAGTAATGTGAATTGCAGAATTCAGTGAATCATCGAATCTTTGAA-CNACCTTGCGCTCCTTGGTATTCCGAGGAGCATGCCTGTTTGAGTGTCATTGTATTCTCAACCATGCAAG----TTTTGACTTGCCATGGTTGGATGTTGGGATTTTGCAGGCTTACCAAGTCAGCTGTCCTTAAATGCATTAGCAAAGCTTTTGTTGCTA-TGGTGTGATAACTATCATCGCCATTGGGAAGCAGCACATTTGAAAGCTTAGCTTCTAATC---------------------------------------------------------------
Clitopilus_amarus__KC885963                               TCCGTAGGTGAACCTGCGGAAGGATCATTAATGAATAAACTTGGTTTGATGCTGGTTCCTCGGGGCATGTGCACGCCTGCCAACCATTTTTAACCACCTGTGCACCTT-TGTAGGCTATAGAAACGAAGCTCGAGGCAACTCGGATTGGGAACTGCTGCGCTTTGAGAGCGCCAGCTGTTCTTGCGTTTCTCGGTCTATGTC-------TTTATCTATATACTCCTGTCTTTGAATGTAATGTTTGGCATTTAGTGCCTCTAAACTATATACAACTTTCAACAACGGATCTCTTGGCTCTCGCATCGATGAAGAACGCAGCGAAATGCGATAAGTAATGTGAATTGCAGAATTCAGTGAATCATCGAATCTTTGAACGCACCTTGCGCTCCTTGGTATTCCGAGGAGCATGCCTGTTTGAGTGTCATTGTATTCTCAACCATGCAAG----TTTTGACTTGCCATGGTTGGATGTTGGGATTTTGCAGGCTTACCAAGTCAGCTGTCCTTAAATGCATTAGCAAAGCTTTTGTTGCTA-TGGTGTGATAACTATCATCGCCATTGGGAAGCAGCACATTTGAAAGCTTAGCTTCTAATCGCCTCTGGAGACATTTTGACCATCTGACCTCAAATCAGGTAGGACTACCCGCTGAACTTAAGC
Clitopilus_prunulus__KC885965                             TCCGTAGGTGAACCTGCGGAAGGATCATTATTGAATAAACTTGGTCTGTTGCTGGTCCCTCGGGGCATGTGCACGCTTGCCACCAA-TTTTAACCACCTGTGCACCTTTTGTAGGCTGGAAA--CGATTCTCGAGGCAACTCGGTTTGAGGACTGCT------TGCGAAAGCTGGCTTTCCTTGTGTTTCTCAGTCTATGTTTT----ATTATACCCCGCATGTATGTATCAGAATGTATTGCTAGGCCT--AGTGCCTATAAATCAAATACAACTTTCAACAACGGATCTCTTGGCTCTCGCATCGATGAAGAACGCAGCGAAATGCGATAAGTAATGTGAATTGCAGAATTCAGTGAATCATCGAATCTTTGAACGCACCTTGCGCTCCTTGGTATTCCGAGGAGCATGCCTGTTTGAGTGTCATTAAATTCTCAACCTTACAAGT--TTTTTGAACCTGTATGGTTGGATCATGGGA-ACTGCGGGCTTTAACAGTCGGCTTTCCTTAAATGCATTAGCAGAACTTTTGTTGCTA-TGGTGTGATAATTATCTACGCTATTGGGAAGCGACAT--GTTGAAGTACCGCTTCTAATCGTCTGTCTGGACACTTTGACAATCTGACCTCAAATCAGGTAGGACTACCCGCTGAACTTAAGC
FANM1892_MNM293_ITS_XYY                                   -----------------GGAAGGATCATTAATGAATTAAAACGGCTTGATGCTGGTTCCTCGGGACATGTGCACGCCTGTCGCCATTCTTAAACCACCTGTGCACCTTCTGTAGACTAGAAACAAGATGCTCGAGGCAACTCGGTTTGAGAACTGCTGCGTTCGTTTAGAGCCAGCTGTTCTTGAGTTTCTTAGTCTATGTCTTTACTATAACACGCCATATGTATGTCATTGAATGTATTGTTGGGCACATAATGCCTGTAAACTTAATACAACTTTCAACAACGGATCTCTTGGCTCTCGCATCGATGAAGAACGCAGCGAAATGCGATAAGTAATGTGAATTGCAGAATTCAGTGAATCATCGAATCTTTGAACGCACCTTGCGCTCCTTGGTATTCCGAGGAGCATGCCTGTTTGAGTGTCATTAACTACTCAACCTTGCAGGTCTTCATCGACCTTGCATGGTTGGACTTTGGGATTCTGCAGGCTCTTAAGGTCTGCTGTCCTTAAATGCATTAGCAAAGC--TCATTGCTGTTGGTGTGATAACTATCATCGCCATTGGGACAGCATGTCTATTGACGCTTGGCTTCTAATTGTCCTTTGTGACATTTTGACAATCTGACCTCAAATCAGGTAGGACTACCCGCTGAACTTAAGC
FANM1891_MNM292_ITS_XYY                                   -------GGTGACCTGCGGAAGGATCATTAATGAATTAAAACGGCTTGATGCTGGTTCCTCGGGACATGTGCACGCCTGTCGCCATTCTTAAACCACCTGTGCACCTTCTGTAGACTAGAAACAAGATGCTCGAGGCAACTCGGTTTGAGAACTGCTGCGTTCGTTTAGAGCCAGCTGTTCTTGAGTTTCTTAGTCTATGTCTTTACTATAACACGCCATATGTATGTCATTGAATGTATTGTTGGGCACATAATGCCTGTAAACTTAATACAACTTTCAACAACGGATCTCTTGGCTCTCGCATCGATGAAGAACGCAGCGAAATGCGATAAGTAATGTGAATTGCAGAATTCAGTGAATCATCGAATCTTTGAACGCACCTTGCGCTCCTTGGTATTCCGAGGAGCATGCCTGTTTGAGTGTCATTAACTACTCAACCTTGCAGGTCTTCATCGACCTTGCATGGTTGGACTTTGGGATTCTGCAGGCTCTTAAGGTCTGCTGTCCTTAAATGCATTAGCAAAGC--TCATTGCTGTTGGTGTGATAACTATCATCGCCATTGGGACAGCATGTCTATTGACGCTTGGCTTCTAATTGTCCTTTGTGACATTTTGACAATCTGACCTCAAATCAGGTAGGACTACCCGCTGAACTTAAGC
FANM1594_MNM103_ITS_                                      ------GGTGAACCTGCGG-AGGATCATTAATGAATTAAAACGGCTTGATGCTGGTTCCTCGGGACATGTGCACGCCTGTCGCCATTCTTAAACCACCTGTGCACCTTCTGTAGACTAGAAACAAGATGCTCGAGGCAACTCGGTTTGAGAACTGCTGCGTTCGTTTAGAGCCAGCTGTTCTTGATTTTCTTAGTCTATGTCTTTACTATAACACGCCATATGTATGTCATTGAATGTATTGTTGGGCACATAATGCCTGTAAACTTAATACAACTTTCAACAACGGATCTCTTGGCTCTCGCATCGATGAAGAACGCAGCGAAATGCGATAAGTAATGTGAATTGCAGAATTCAGTGAATCATCGAATCTTTGAACGCACCTTGCGCTCCTTGGTATTCCGAGGAGCATGCCTGTTTGAGTGTCATTAACTACTCAACCTTGCAGGTCTTCATCCACCTTGCATGGTTGGACTTTGGGATTCTGCAGGCTTTTAAGGTCTGCTGTCCTTAAATGCATTAGCAAAGC--TCATTGCTGTTGGTGTGATAACTATCATCGCCATTGGGACAGCATGTCTATTGACGCTTGGCTTCTAATTGTCCTTTGTGACATTTTGACAATCTGACCTCAAATCAGGTAGGACTACCCGCTGAACTTAAGC
FANM1593_MNM102                                           ------------------------TCATTAATGAATTAAAACGGCTTGATGCTGGTTCCTCGGGACATGTGCACGCCTGTCGCCATTCTTAAACCACCTGTGCACCTTCTGTAGACTAGAAACAAGATGCTCGAGGCAACTCGGTTTGAGAACTGCTGCGTTCGTTTAGAGCCAGCTGTTCTTGAGTTTCTTAGTCTATGTCTTTACTATAACACGCCATATGTATGTCATTGAATGTATTGTTGGGCACATAATGCCTGTAAACTTAATACAACTTTCAACAACGGATCTCTTGGCTCTCGCATCGATGAAGAACGCAGCGAAATGCGATAAGTAATGTGAATTGCAGAATTCAGTGAATCATCGAATCTTTGAACGCACCTTGCGCTCCTTGGTATTCCGAGGAGCATGCCTGTTTGAGTGTCATTAACTACTCAACCTTGCAGGTCTTCATCCACCTTGCATGGTTGGACTTTGGGATTCTGCAGGCTTTTAAGGTCTGCTGTCCTTAAATGCATTAGCAAAGC--TCATTGCTGTTGGTGTGATAACTATCATCGCCATTGGGACAGCATGTCTATTGACGCTTGGCTTCTAATTGTCCTTTGTGACATTTTGACAATCTGACCTCAAATCAGGTAGGACTACCCGCTGAACTTAAGC
Clitocella_popinalis_KU561066                             -------------------------------T--------------TGATGCTGGTTCCTCGGGACATGTGCACGCCTGTCGCCATTCTTAAACCACCTGTGCACCTTCTGTAGACTAGAAACAAGATGCTCGAGGCAACTCGGTTTGAGAACTGCTGCGTTCGTTTAGAGCCAGCTGTTCTTGAGTTTCTTAGTCTATGTCTTTACTATAACACGCCATATGTATGTCATTGAATGTATTGTTGGGCACATAATGCCTGTAAACTTAATACAACTTTCAACAACGGATCTCTTGGCTCTCGCATCGATGAAGAACGCAGCGAAATGCGATAAGTAATGTGAATTGCAGAATTCAGTGAATCATCGAATCTTTGAACGCACCTTGCGCTCCTTGGTATTCCGAGGAGCATGCCTGTTTGAGTGTCATTAACTACTCAACCTTGCAGGTCTTCATCCACCTTGCATGGTTGGACTTTGGGATTCTGCAGGCTTTTAAGGTCTGCTGTCCTTAAATGCATTAGCAAAGC--TCATTGCTGTTGGTGTGATAACTATCATCGCCATTGGGACAGCATGTCTATTGACGCTTGGCTTCTAATTGTCCTTTGTGACATTTTGACAATCTGACCTCAAATCATGTA-GACTACCCGCTGAACTTAAGC
Clitocella_popinalis_CBS_48150_FJ770397                   TCCGTAGGTGAACCTGCGGAAGGATCATTAATGAATTAAAACGGCTTGATGCTGGTTCCTCGGGACATGTGCACGCCTGTCGCCATTCTTAAACCACCTGTGCACCTTCTGTAGACTAGAAACAAGATCCTCGAGGCAACTCGGTTTGAGAACTGCTGCGTTTGTTTAGAGCCAGCTGTTCTTGAGTTTCTTAGTCTATGTCTTCACTATAACACGCCATATGTATGTCATTGAATGTATTGTTGGGCACATAATGCCTGTAAACTTAATACAACTTTCAACAACGGATCTCTTGGCTCTCGCATCGATGAAGAACGCAGCGAAATGCGATAAGTAATGTGAATTGCAGAATTCAGTGAATCATCGAATCTTTGAACGCACCTTGCGCTCCTTGGTATTCCGAGGAGCATGCCTGTTTGAGTGTCATTAACTACTCAACCTTGCAGGTCTTCATCGACCTTGCATGGTTGGACTTTGGGATTCTGCAGGCTTCTAAGGTCTGCTGTCCTTAAATGCATTAGCAGAGC--TCATTGCTGTTGGTGTGATAACTATCATCGCCATTGGGACAGCATGTCTATTGACGCTTGGCTTCTAATTGTCCTTTGTGACATTTTGACAATCTGACCTCAAATCAGGTAGGACTACCCGCTGAACTTAAGC
Clitocella_popinalis_KA121717__KR673647                   TCCGTAGGTGAACCTGCGGAAGGATCATTAATGAATTAAAACGGCTTGATGCTGGTTCCTCGGGACATGTGCACGCCTGTCGCCATTCTTAAACCACCTGTGCACCTTCTGTAGACTAGAAACAAGATGCTCGAGGCAACTCGGTTTGAGAACTGCTGCGTTCGTTTAGAGCCAGCTGTTCTTGAGTTTCTTAGTCTATGTCTTTACTATAACACGCCATATGTATGTCATTGAATGTATTGTTGGGCACATAATGCCTGTAAACTTAATACAACTTTCAACAACGGATCTCTTGGCTCTCGCATCGATGAAGAACGCAGCGAAATGCGATAAGTAATGTGAATTGCAGAATTCAGTGAATCATCGAATCTTTGAACGCACCTTGCGCTCCTTGGTATTCCGAGGAGCATGCCTGTTTGAGTGTCATTAACTACTCAACCTTGCAGGTCTTCATCGACCTTGCATGGTTGGACTTTGGGATTCTGCAGGCTTTTAAGGTCTGCTGTCCTTAAATTCATTAGCAAAGC--TCATTGCTATTGGTGTGATAACTATCATCGCCATTGGGACAGCATGTCTATTGACGCTTGGCTTCTAATTGTCCTTTGTGACATT------------------------------------------------
Clitocella_popinalis_isolate_RA8023b_MK217434_            TCCGTAGGTGAACATGCGGAAGGATCATTAATGAATTAAAACGGCTTGATGCTGGTTCCTCGGGACATGTGCACGCCTGTCGCCATTCTTAAACCACCTGTGCACCTTCTGTAGACTAGAAACAAGATGCTCGAGGCAACTCGGTTTGAGAACTGCTGTGTTCGTTTAGAGCCAGCTGTTCTTGAGTTTCTTAGTCTATGTCTTTACTATAACACGCCATATGTATGTCATTGAATGTATTGTTGGGCACATAATGCCTGTAAACTTAATACAACTTTCAACAACGGATCTCTTGGCTCTCGCATCGATGAAGAACGCAGCGAAATGCGATAAGTAATGTGAATTGCAGAATTCAGTGAATCATCGAATCTTTGAACGCACCTTGCGCTCCTTGGTATTCCGAGGAGCATGCCTGTTTGAGTGTCATTAACTACTCAACCTTGCAGGTCTTCATTGACCTTGCATGGTTGGACTTTGGGATTCTGCAGGCTTTTAAGGTCTGCTGTCCTTAAATGCATTAGCAAAGC--TCATTGCTGTTGGTGTGATAACTATCATCGCCATTGGGACAGCATGTCTATTGACGCTTGGCTTCTAATTGTCCTTTGTGACATTTTGACAATCTGACCTCAAATCA-GTAGGACTACCCGCTGAACTTAAGC
Clitocella_popinalis_MK573922                             TCCGTAGGTGAACCTGCGGAAGGATCATTAATGAATTAAAACGGCTTGATGCTGGTTCCTTGGAACATGTGCACGCCTGCCGCCATTCTTAAACCACCTGTGCACCTTCTGTAGACTAGAAACAAGATGCTCGAGGCAACTCGGTTTGAGAATTGCTGCGTTCGTTGAGAGCCAGCTGTTCTYGAGTTTCTTAGTCTATGTCTTTACTATAACACGCCATATGTATGTCATTGAATGTATTGCTGGGCACATAATGCCTGTAAACTTAATACAACTTTCAACAACGGATCTCTTGGCTCTCGCATCGATGAAGAACGCAGCGAAATGCGATAAGTAATGTGAATTGCAGAATTCAGTGAATCATCGAATCTTTGAACGCACCTTGCGCTCCTTGGTATTCCGAGGAGCATGCCTGTTTGAGTGTCATTAACTACTCAACCTTGCAGGTCTTCATTGACCTTGCATGGTTGGACTTTGGGATTCTGCAGGCTTTTAAGGTCTGCTGTCCTTAAATGCATTAGCAAAGC--TCGTTGCTGTTGGTGTGATAACTATCATCGCCATTGGGACAGCATGTCTGTTGACGCTTRGCTTCCAATCGTCCTTTGTGACATTTTGACAATCTGACCTCAAATCAGGTAGGATTACCCGCTGAACTTAAGC
Clitocella_orientalis_KUN_HKAS_75664_MN061332             -------------------------CATTAATGAATTAAAACGGTTTGATGCTGGTTCCTTGGAACATGTGCACGCCTGCCGCCATTCTTAAACCACCTGTGCACCTTCTGTAGACTGGAAACAAAAAGCTCGAGGTAACTCGGTTTGAGAATTGCTGTGTTCGTTTAGAGCCAGCTGTTCTCGAGTTTCTCAGTCTATGTCTTTACTATAACACACCATATGTATGTCAATGAATGTAACGTTGGGCATGTAGTGCCTTTAAACTTAATACAACTTTCAACAACGGATCTCTTGGCTCTCGCATCGATGAAGAACGCAGCGAAATGCGATAAGTAATGTGAATTGCAGAATTCAGTGAATCATCGAATCTTTGAACGCACCTTGCGCTCCTTGGTATTCCGAGGAGCATGCCTGTTTGAGTGTCATTAACTACTCAACCTTGTGGGTCTTAATTGACTTTGCATGGTTGGAC-TTGGGATTCTGCAGGTTTTTCAGGTCTGCTGTCCTCAAATGSATTAGCAAAGCTCTCGTTGCTGTTGGTGTGATAACTATCATCGCCACTGGAGCAGCACGTCTATTGAAGCTCGGCTTCTAATTGTCCTTTGTGACACTTTGACAATCTGACCTCAAATCAGGTAGGACTACCCGCTGAACTTAAGC
Clitocella_orientalis_KUN_HKAS_75548_MN061333             TCCGTAGGTGAACCTGCGGAAGGATCATTAATGAATTAAAACGGTTTGATGCTGGTTCCTTGGAACATGTGCACGCCTGCCGCCATTCTTAAACCACCTGTGCACCTTCTGTAGACTGGAAACAAAAAGCTCGAGGTAACTCGGTTTGAGAATTGCTGTGTTCGTTTAGAGCCAGCTGTTCTCGAGTTTCTCAGTCTATGTCTTTACTATAACACACCATATGTATGTCAATGAATGTAACGTCGGGCATGTAGTGCCTTTAAACTTAATACAACTTTCAACAACGGATCTCTTGGCTCTCGCATCGATGAAGAACGCAGCGAAATGCGATAAGTAATGTGAATTGCAGAATTCAGTGAATCATCGAATCTTTGAACGCACCTTGCGCTCCTTGGTATTCCGAGGAGCATGCCTGTTTGAGTGTCATTAACTACTCAACCTTGCGGGTCTTAATTGACTTTGCATGGTTGGAC-TTGGGATTCTGCAGGTTTTTCAGGTCTGCTGTCCTCAAATGCATTAGCAAAGCTCTCGTTGCTGTTGGTGTGATAACTATCATCGCCACTGGAGCAGCACGTCTATTGAAGCTTGGCTTCTAATTGTCCTTTGTGACACTTTGACAATCTGACCTCAAATCAGGTAGGACTACCCGCTGAACTTAAG-
Clitocella_HKAS_78876_orientalis_MN061334                 ---GTAGGTGAACCTGCGGAAGGATCATTAATGAATTAAAACGGTTTGATGCTGGTTCCTTGGAACATGTGCACGCCTGCCGCCATTCTTAAACCACCTGTGCACCTTCTGTAGACTGGAAACAAAAAGCTCGAGGTAACTCGGTTTGAGAATTGCTGTGTTCGTTTAGAGCCAGCTGTTCTCGAGTTTCTCAGTCTATGTCTTTACTATAACACACCATATGTATGTCAATGAATGTAACGTCGGGCATGTAGTGCCTTTAAACTTAATACAACTTTCAACAACGGATCTCTTGGCTCTCGCATCGATGAAGAACGCAGCGAAATGCGATAAGTAATGTGAATTGCAGAATTCAGTGAATCATCGAATCTTTGAACGCACCTTGCGCTCCTTGGTATTCCGAGGAGCATGCCTGTTTGAGTGTCATTAACTACTCAACCTTGCRGGTCTTAATTGACTTTGCATGGTTGGAC-TTGGGATTCTGCAGGTTTTTCAGGTCTGCTGTCCTCAAATGCATTAGCAAAGCTCTCGTTGCTGTTGGTGTGATAACTATCATCGCCACTGGAGCAGCACGTCTATTGAAGCTTGGCTTCTAATTGTCCTTTGTGACACTTTGACAATCTGACCTCAAATCAGGTAGGACTACCCGCTGAACTTAAGC
FANM1781_MNM340_FHY_ITS                                   --CGTAG--TGACCTGCGG-AGGATCATTAATGAATAAACTTGGTCTGATGCTGGTTCCTTGGAATATGTGCACGCCTGCCAATTATTCTCAACCACCTGTGCACTCTTTGTAGGCTGGAAA---CACCTTCGAGGTGACTCGGATTGAGAACTGCCGTGCTCGGTTAGAGCCGGCTGTTCTTGAGTTTCTCAGTCTATGTCTTTACCATAACACACCCTTTGCATGTCTATGAATGTATTGTCAGGCGTTTTATGCCTCTAATTTAAATACAACTTTCAACAACGGATCTCTTGGCTCTCGCATCGATGAAGAACGCAGCGAAATGCGATAAGTAATGTGAATTGCAGAATTCAGTGAATCATCGAATCTTTGAACGCACCTTGCGCTCCTTGGTATTCCGAGGAGCATGCCTGTTTGAGTGTCATTAAATACTCAACCATGTAAGTCTGTATTGACTTCGCATGGTTGGACTTTGGGATTTTGCCGGCTCGTTAGGTCGGCTGTCCTTAAACGCATTAGCAAAGCTTTTGCTGCTA-TGGTGTGATAACTATCATCGCCATTGAAAAGCGGCAT-ATCTGGGGCTTAGCTTCCAACTGTCTTCCAAGACATATTGACCATCTGACCTCAAATCAGGTAGGACTACCCGCTGAACTTAAGC
FANM1618_MNM172_ITS_LJC                                   --CGTAG--TGACCTGCGG-AAGGTCATTAATGAATAAACTTGGTCTGATGCTGGTTCCTTGGAATATGTGCACGCCTGCCAATTATTCTCAACCACCTGTGCACTCTTTGTAGGCTGGAAA---CACCTTCGAGGTGACTCGGATTGAGAACTGCCGTGCTTGGTTAGAGCCGGCTGTTCTTGAGTTTCTCAGTCTATGTCTTTACTATAACACACCCTTTGCATGTCTATGAATGTATTGTCAGGCGTTTTATGCCTCTAATTTAAATACAACTTTCAACAACGGATCTCTTGGCTCTCGCATCGATGAAGAACGCAGCGAAATGCGATAAGTAATGTGAATTGCAGAATTCAGTGAATCATCGAATCTTTGAACGCACCTTGCGCTCCTTGGTATTCCGAGGAGCATGCCTGTTTGAGTGTCATTAAATACTCAACCATGTAAGTCTGTATTGACTTCGCATGGTTGGACTTTGGGATTTTGCCGGCTCGTTAGGTCGGCTGTCCTTAAACGCATTAGCAAAGCTTTTGCTGCTA-TGGTGTGATAACTATCATCGCCATTGAAAAGCGGCAT-ATCTGGGGCTTAGCTTCCAACTGTCTTCCAAGACATATTGACCATCTGACCTCAAATCAGGTAGGACTACCCGCTGAACTTAAGC
Clitocella_obscura_KX271753                               ----------------------------------------------------------------------------------------------------------------------------------------------------------------------------------------------------------TTTACTATATCACAC-----GCATGTCTTTGAATGTAATGTCAGGCGCGTCACGCCTCTAATTGTAATACAACTTTCAACAACGGATCTCTTGGCTCTCGCATCGATGAAGAACGCAGCGAAATGCGATAAGTAATGTGAATTGCAGAATTCAGTGAATCATCGAATCTTTGAACGCACCTTGCGCTCCTTGGTATTCCGAGGAGCATGCCTGTTTGAGTGTCATTAACTACTCAATTATGCAAGTCTGT-TGGCTTTTGCATAATTGGACTTTGGGATTTTGCGGGCCTGTAAGGTCTGCTGTCCTTAAATGCATTAGCAAAGCTTTTGTTGCTA-TGGTGTGATAACTATCATCGCCATTGGAGAGCGGCATCATTTGAGGCTTCGCTTTCTAACCGTCTCCGAGACACATTGACCATCTGACCTCAAATCAGT------------------------
Clitocella_mundula_HMJAU_7275_MN061331                    ----------------------------------------TTGGTTTGATGCTGGTTCCTTGGAACACGTGCACGCCCGCCATTAT-TCTTAACCACCTGTGCACCCTTTGTAGGCTGAAAAACACTCTTTCGAGGTCACTCGGATTGAGAGTTGGTGGGTTCGGCCRAAGCCAGCTGGTYCTGGAKTTCTCAATCTAAGTYYTTAACTWATCCCCCCSGTTGSATGTYYTTGAATGTAAGGCCGGGCGTTTTACGCCTCTAATTGTAATACAACTTTCAACAACGGATCTCTTGGCTCTCGCATCGATGAAGAACGCAGCGAAATGCGATAAGTAATGTGAATTGCAGAATTCAGTGAATCATCGAATCTTTGAACGCACCTTGCGCTCCTTGGTATTCCGAGGAGCATGCCTGTTTGAGTGTCATTAAATACTCAATCATGCAGGTCTGTATTGACTTTGTATGATTGGACTTTGGGA-TTTGCAGGCTTTTCAGGTCTGCTGTCCTCAAATGCATTAGCCAAGCTTTTGTTGCTA-TGGTGTGATAACTATCATCGCCATTGAACAGCGSCACYTTTCGGGGCTTRGCTTCTAATCGTCTCTTGAGACACATTGACCATCTGACCTCAAAT----------------------------
Lyophyllum_decastes_Sundberg091007a_HM572548              TCAGTAGGTGAACCTGAGGAAGGATCATTATTGAATAAATTTGGTTTGCTGCTGGCTCCTAGGAGCATGTGCACGCCTAGCTCCAT--YTTTACCACCTGTGCACCTTTTGTAGACCTGGA---TATCTTTCGAGGAAACTCGGTTTGAGGACTGCT------AGCGAAAGCCAGCTTTTCTTACATTTC-CGGTCTATGTCTTTAC----ATACCCCATATGAATGTAACAGAATGTCTTTACTGGCCTT-TGTGCCTTTAATC-AAATACAACTTTCAGCAACGGATCTCTTGGCTCTCGCATCGATGAAGAACGCAGCGAAATGCGATAAGTAATGTGAATTGCAGAATTCAGTGAATCATCGAATCTTTGAACGCACCTGGCGCTCCCTGGTATTCCGGGGAGCATGTCTGTTTGAGTGTCATTAAATTCTCAACTTTTCCAACTTTTGCGAGTTTGGTTAGGTTGGATGTGGAGG--TTGCGGGCTTCACAAGTCGGCTCCTCTGAAATGCATTAGTGAAACCTTTGTTGATCTTGGTGTGATAATTATCTACGCCACTAGAGTGTCAGCCTTGAGAGGATTTTGCTTCTAATCGTCCTCCAGGACATCTTTACTTTTTGACCTCAAATCAGATAAGACTACCCGCTGAACTTAAGC
Rhodocybe_mellea_NYBG815044_MN784995                      TCCGTAGGTGAACCTGCGGAAGGATCATTAGCGAATAACTTCGGCATGTTGCTGGCTTCTAGGAGCATGTGCACGCCTGTCGTCAGTTCCAAACCACATGTGCACCGTCTGTAGACTTTGGA--------------------------GGGGACATAGTGTC----------------------CCCCTCCCGGTCTATTTTTTTACTATCACACTCCA---GTATGTATG-GAATGTATTCGTAGGCCTT-TGAGCCTATAACTTCAATACAACTTTCAACAACGGATCTCTTGGCTCTCGCATCGATGAAGAACGCAGCGAAATGCGATAAGTAATGTGAATTGCAGAATTCAGTGAATCATCGAATCTTTGAACGCACCTTGCGCTCCTCGGTATTCCGAGGAGCATGCCTGTTTGAGTGTCATTAAATTCTCAACTGTACCAGCTTGCGTT----GGGTATGGTTGGACTCTGGGACTGTGCCGGT------GGTCGGCTGTCTTGAAATACATTAGCAGAGATACCATTGCTA-TGGTGTGATAACTATCTACGCTGTTGT-GAGGAATGC-CTTGGAAGCTCGGCTCCCAATTGTCTTA--GGAC---------------------------------------------------
Rhodocybe_mellea_JBSD127402_MN784993                      TCCGTAGGTGAACCTGCGGAAGGATCATTAGCGAA-CAACTTGGCATGTTGCTGGCTTTTAGAAGCATGTGCACGCCTGTCGTCAGTTCCACATCCCATGTGCACCGTCTGTAGGCTTGGAA--------------------------AGGGGC-TTGTG-------------------------CTCCTCCGGTCTATGTTTTTACTATCACACTC-A---GTATGTATA-GAATGTA-TCATGGGCCTT-TGAGCCTATAAACTCAATACAACTTTCAACAACGGATCTCTTGGCTCTCGCATCGATGAAGAACGCAGCGAAATGCGATAAGTAATGTGAATTGCAGAATTCAGTGAATCATCGAATCTTTGAACGCACCTTGCGCTCCTCGGTATCCCGAGGAGCATGCCTGTTTGAGTGTCATTAAATTCTCAACTGTGCCAGCTTGCGTT-----GGTATAGTTGGAATTTGAGACTGTGCTGGC------GGTCGGCTGTCTTGAAATACATTAGCAGAGATTGCATTGCTG-TGGTGTGATAACTATCTACGCCGTTGT-GAGGGCTGC-CTTGGAAGCTCGGC-----------------------------------------------------------------------
Rhodocybe_mellea_CORT013885_MN784992                      TCCGTAGGTGAACCTGCGGAAGGATCATTAGCGAA-CAACTTGGCATGTTGCTGGCTTTTAGAAGCATGTGCACGCCTGTCGTCAGTTCCACACCCCATGTGCACCGTCTGTAGGCTTGGAA--------------------------AGGGGC-TTGTG-------------------------CTCCTCCGGTCTATGTTTTTACTATCACACTC-A---GTATGTATA-GAATGTA-TCATGGGCCTT-TGAGCCTATAAACTCAATACAACTTTCAACAACGGATCTCTTGGCTCTCGCATCGATGAAGAACGCAGCGAAATGCGATAAGTAATGTGAATTGCAGAATTCAGTGAATCATCGAATCTTTGAACGCACCTTGCGCTCCTCGGTATCCCGAGGAGCATGCCTGTTTGAGTGTCATTAAATTCTCAACTGTGCCAGCTTGCGTT-----GGTATAGTTGGAATTTGAGACTGTGCTGGC------GGTCGGCTGTCTTGAAATACATTAGCAGAGATTGCATTGCTG-TGGTGTGATAACTATCTACGCCGTTGT-GAGGGCTGC-CTTGGAAGCTCGGCTCCCAATCGTCTTC--GGACTCTTTGACAATCTGACCTCAAATCAGGTG----------------------
Rhodocybe_mellea_CORT014470_MN784994                      TCCGTAGGTGAACCTGCGGAAGGATCATTAGCGAAATAACTTGGTCTGTTGCTGGCTCTTAGGAGCATGTGCACGCCTGTCCTCAGTTCCGAACCCCATGTGCACTTTCTGTAGGCTCTGGA--GAACTTTCGAG-------------AGGACTGTCGCGTCA-----TAGTCGACTTTCCTTGTCATCCCTAGCCTA-TGTTTTACTGTCACACTCCAAATGTATGTATA-GAATGTATTGTTGGGCCTT-TGAGCCTATAAAACAAATACAACTTTCAACAACGGATCTCTTGGCTCTCGCATCGATGAAGAACGCAGCGAAATGCGATAAGTAATGTGAATTGCAGAATTCAGTGAATCATCGAATCTTTGAACGCATCTTGCGCTCCTTGGTATTCCGAGGAGCATGCCTGTTTGAGTGTCATTAACCTATCAACTGTATCAGCTTGCGTTAGTGCTGGACGGTTGGACTTGAGA-CCGTGCTGGGCTTT--GTCTGGCTGTCTTGAAATACATTAGCAAGGCTCTTATTGCTATTGGTGTGATAACTATCTACGCCGTTGTAGGGGGACTGTTTTTGTAGCTTGGCTTCTAATTGTCTCT--GGACATTTTGACAATCTGACCTCAAATCAGGAGACAA------------------
Catathelasma_ventricosum_transcribed_spacer_KP255469      -------------------------CATTATTGAATAAATCTGGTATGTTGCTGGCTCTTTGGACCATGTGCACACTCAATGCCATCAACCAACCACCTGTGCACTTTTTGTAGGCC-------------------------------------------------------------------TCCCTGTAGGTCTAGTTTTCTTATACAACCCACAATAAACATGTCATTGAGTGCGTTTAATCGTGGACTGTGTCCTTTAAATTAATACAACTTTCAACAACGGATCTCTTGGCTCTCGCATCGATGAAGAACGCAGCGAAATGCGATAAGTAATGTGAATTGCAGAATTCAGTGAATCATCGAATCTTTGAACGCACCTTGCGCTCCTTGGTATTCCGAGGAGCATACCTGTTTGAGTGTCATTAAATTCTCAACCTTTCCAGCTTCT-------TGGTCAGGTTGGATAATGGGG-GATGTAGGCTTCTCAAGTCTGCTCCTCTCAAAAGTATTAGCAGAACTTGTGCAGATT-TGGTGTGATAATTATCTACTCCA--------------CATTTTCAGTTCAGCTTTCAACA---------------------------------------------------------------
Mycena_pura_CBH371_KF913023                               --------------------------------------ACTTGGTG-----TGGCCCTATTGGGGCATGTGCTCGCATCATATTATTTATCTATCTCTTGTGCACCTTTTGTAGTCTTTGAA---GTGCTCGCAGTCAATGCGGTTTTGGGATTGGGTTTTGC----------CCTTGTCCCTGCGCTTCAAAGGCTATGTTTT-----ATACACAC--TATTGAAGTCACAGAATGTCCTTATTGGCTTC-CGAGTCAGTAAAT-CTATACAACTTTCAGCAACGGATCTCTTGGCTCTCCCATCGATGAAGAACGCAGCGAAATGCGATAAGTAATGTGAATTGCAGAATTCAGTGAATCATCGAATCTTTGAACGCACCTTGCGCCCTTTGGTATTCCGAAGGGCATGCCTGTTTGAGTGTCATTRAATTCTCAACCTTGCAAGCTTTTTGT----TTGTAAGGTTGGATATGAGGGCTTTGCTGGCCCTTCAGGTCTGCTCCCTTTAAATTTATTAGTGGGATCTTTGTGAATGTTGGTGTGATAATTATCTACGCCGCTTGACTCTGAAACCTTGTGGGAATCCGCTTATAACCGTCTCTTGAGACATCTTGACAATTTGACCTCAAA-----------------------------
